# Supplementary material for: In Vitro Rooting of Poplar: Effects and Metabolism of Dichlorprop Auxin Ester Prodrugs
Source: Plants (Basel). 2025 Jan 2;14(1):108. doi: 10.3390/plants14010108 (PMC11723099; doi:10.3390/plants14010108)
Supplement: Supplementary file 1 [file plants-14-00108-s001.zip]

Archive with 1 entries (1 files):
- plants-3403385-supplementary.pdf
